# Supplementary material for: A Predictive Pharmacokinetic Model for Immune Cell-Mediated Uptake and Retention of Nanoparticles in Tumors
Source: Int J Mol Sci. 2022 Dec 10;23(24):15664. doi: 10.3390/ijms232415664 (PMC9779081; doi:10.3390/ijms232415664)
Supplement: Supplementary file 1 [file ijms-23-15664-s001.zip]

Archive with 1 entries (1 files):
- ijms-2005379-supplementary.pdf
